# Supplementary material for: Effects of a Fish Oil Rich in Docosahexaenoic Acid on Cardiometabolic Risk Factors and Oxidative Stress in Healthy Rats
Source: Mar Drugs. 2021 Sep 29;19(10):555. doi: 10.3390/md19100555 (PMC8539050; doi:10.3390/md19100555)
Supplement: Supplementary file 1 [file marinedrugs-19-00555-s001.zip]

Archive with 1 entries (1 files):
- marinedrugs-1402226-supplementary.pdf
